# Supplementary material for: ED Formula, a Complex of Ecklonia cava and Chrysanthemum indicum, Ameliorates Airway Inflammation in Lipopolysaccharide-Stimulated RAW Macrophages and Ovalbumin-Induced Asthma Mouse Model
Source: Pharmaceuticals (Basel). 2023 Aug 21;16(8):1185. doi: 10.3390/ph16081185 (PMC10458152; doi:10.3390/ph16081185)
Supplement: Supplementary file 1 [file pharmaceuticals-16-01185-s001.zip]

Archive with 1 entries (1 files):
- pharmaceuticals-2532236-supplementary.pdf
